# Supplementary material for: Low HPV16 E6 Seroprevalence in HNSCC: A Prospective Study in Brazil
Source: J Clin Med. 2026 May 6;15(9):3557. doi: 10.3390/jcm15093557 (PMC13164344; doi:10.3390/jcm15093557)
Supplement: Supplementary file 1 [file jcm-15-03557-s001.zip]

Archive with 1 entries (1 files):
- jcm-4226042-supplementary.pdf
